# Supplementary material for: New 2-[(4-Amino-6-N-substituted-1,3,5-triazin-2-yl)methylthio]-N-(imidazolidin-2-ylidene)-4-chloro-5-methylbenzenesulfonamide Derivatives, Design, Synthesis and Anticancer Evaluation
Source: Int J Mol Sci. 2022 Jun 28;23(13):7178. doi: 10.3390/ijms23137178 (PMC9267128; doi:10.3390/ijms23137178)
Supplement: Supplementary file 1 [file ijms-23-07178-s001.zip]

Archive with 1 entries (1 files):
- ijms-1757787-supplementary.pdf
